# Supplementary material for: Neurodevelopmental Outcomes of Preschoolers with Antenatal Zika Virus Exposure Born in the United States
Source: Pathogens. 2024 Jun 27;13(7):542. doi: 10.3390/pathogens13070542 (PMC11279881; doi:10.3390/pathogens13070542)
Supplement: Supplementary file 1 [file pathogens-13-00542-s001.zip]

Archive with 1 entries (1 files):
- pathogens-3034530-supplementary.pdf
